# Supplementary material for: Mammalian-adaptive mutation NP-Q357K in Eurasian H1N1 Swine Influenza viruses determines the virulence phenotype in mice
Source: Emerg Microbes Infect. 2019 Jul 3;8(1):989–99. doi: 10.1080/22221751.2019.1635873 (PMC6609330; doi:10.1080/22221751.2019.1635873)
Supplement: Supplemental Material [file TEMI_A_1635873_SM7113.zip]

Archive with 2 entries (2 files):
- Supplementary Figures 1-4.zip
- Supplementary_tables.docx
